# Supplementary material for: Activity of Tracheal Cytotoxin of Bordetella pertussis in a Human Tracheobronchial 3D Tissue Model
Source: Front Cell Infect Microbiol. 2021 Jan 19;10:614994. doi: 10.3389/fcimb.2020.614994 (PMC7873972; doi:10.3389/fcimb.2020.614994)
Supplement: Supplementary Presentation 1 — Dynabeads™ Protein G particles (black moving spots) are translocated by the beating cilia in hTBM. The Dynabeads™ Protein G particles (particles) were mixed into fresh mixed media to a final concentration of 15µg/ml and pipetted onto hTBM pinned on Bioptech® Delta T dishes. 15 s long videos of the transport of the particles across the surface of the hTBMs were recorded at a frame rate of 200 fps before and 24 h after the addition of TCT, LPS, TCT/LPS or fresh mixed media (Mock treatment). Supplementary videos 9, 10, 11 and 12 are videos of the transport of the particles on the hTBM before treatment. Supplementary video 13, 14, 15, 16 are videos of the particles on the hTBM recorded 24 h after the addition of mixed media, TCT, LPS and TCT/LPS respectively to the apical side. [file DataSheet_1.zip]

Archive with 19 entries (18 files):
- PT_vids/
- PT_vids/Supplementary video_12_TCTLPS_PT_1.mov
- __MACOSX/PT_vids/._Supplementary video_12_TCTLPS_PT_1.mov
- PT_vids/Supplementary video_13_Ctrl_PT_2.mov
- __MACOSX/PT_vids/._Supplementary video_13_Ctrl_PT_2.mov
- PT_vids/.DS_Store
- __MACOSX/PT_vids/._.DS_Store
- PT_vids/Supplementary video_14_TCT_PT_2.mov
- __MACOSX/PT_vids/._Supplementary video_14_TCT_PT_2.mov
- PT_vids/Supplementary video_11_LPS_PT_1.mov
- __MACOSX/PT_vids/._Supplementary video_11_LPS_PT_1.mov
- PT_vids/Supplementary video_16_TCTLPS_PT_2.mov
- __MACOSX/PT_vids/._Supplementary video_16_TCTLPS_PT_2.mov
- PT_vids/Supplementary video_15_LPS_PT_2.mov
- __MACOSX/PT_vids/._Supplementary video_15_LPS_PT_2.mov
- PT_vids/Supplementary video_9_Ctrl_PT_1.mov
- __MACOSX/PT_vids/._Supplementary video_9_Ctrl_PT_1.mov
- PT_vids/Supplementary video_10_TCT_PT_1.mov
- __MACOSX/PT_vids/._Supplementary video_10_TCT_PT_1.mov
